# Supplementary material for: A Thia-Analogous Indirubin N-Glycoside Disrupts Mitochondrial Function and Causes the Death of Human Melanoma and Cutaneous Squamous Cell Carcinoma Cells
Source: Cells. 2023 Oct 5;12(19):2409. doi: 10.3390/cells12192409 (PMC10572502; doi:10.3390/cells12192409)
Supplement: Supplementary file 1 [file cells-12-02409-s001.zip]

Archive with 1 entries (1 files):
- cells-2304751-supplementary.pdf
